# Supplementary material for: Post-Operative Pain After Endodontic Instrumentation, Irrigation and Obturation: An Umbrella Review of Systematic Reviews Published from 2016 to 2025
Source: J Clin Med. 2026 Jun 19;15(12):4775. doi: 10.3390/jcm15124775 (PMC13301676; doi:10.3390/jcm15124775)
Supplement: Supplementary file 1 [file jcm-15-04775-s001.zip]

Archive with 5 entries (4 files):
- jcm-4267477-File S1/
- jcm-4267477-File S1/PRISMA_2020_abstract_checklist.pdf
- jcm-4267477-File S1/PRISMA_2020_checklist.pdf
- jcm-4267477-Tables S1-S3.pdf
- Table S4 overlap umbrella REV.xlsx
