# Supplementary material for: Post-Operative Pain After Endodontic Instrumentation, Irrigation and Obturation: An Umbrella Review of Systematic Reviews Published from 2016 to 2025
Source: J Clin Med. 2026 Jun 19;15(12):4775. doi: 10.3390/jcm15124775 (PMC13301676; doi:10.3390/jcm15124775)
Supplement: Supplementary file 1 [file jcm-15-04775-s001.zip › Table S4 overlap umbrella REV.xlsx]

## Sheet: PIOS 1
	Alharti et al. 2018	Al Nahlawi et al. 2016	Bazid and Kenawi 2018	Guandogdu and Arslan 2018	Jain et al. 2018	Keshkin et al. 2017	Vera et al.2018	Vjero et al. 2019	Gondim et al. 2010	Al Zaka et al. 2012	Ramamoorthi et al. 2015	Tang et al. 2015	Middha et al. 2017	Topcuoglu et al. 2018	Bashetty et al. 2010	Almeida et al. 2012	De Silva et al. 2015	Chen et al. 2016	Gundogar et al. 2020	Palamisamy et al. 2020	Demenech 2021	Farzaneh 2018	Hosny 2021	Iqbal 2021	Mostafa 2020	Ulin 2020	Verma 2019	Thumar 2022	Nahlawi 2016	Vera 2018	Nandakumar and nasim 2020	Jaiswal 2020	Akpinar 2021	emad 2021	Karatas 2021	Nandhini Devi 2018
Monteiro et al. 2021	X	X	X	X	X	X	X	X
Decurcop et al. 2019									X	X	X	X	X	X
Martins et al. 2020															X	X	X
Chalub et al. 2022												X	X	X				X	X	X
Sabino Silva et al. 2023															X	X	X				X	X	X	X	X	X	X
Prasad et al. 2024																					X	X			X		X	X
Almohaimede et al. (2021)	X		X	X	X	X	X	X																					X	X	X	X	X	X	X
Sadaf et al. (2020)	X	X	X	X	X	X	X																													X	X
Hespanhol et al. (2022)	X	X	X	X	X	X	X	X

## Sheet: PIOS 2
	Arias et al. 2009	Shaaran 2012	Arora 2016	Gang 2017	Yaylali 2018	Arias et al 2015	Al Jabreen et al. 2002	Talebzadeh 2016	Kashefinejad 2016	Zhang 2013	Du 2016	Shokraneh 2017	Cicek 2017	Mollashahi 2017	Shivanna and nilegaonkar 2015	Gambarini 2012	Gambarini 2013	Zand 2015	Relvas 2016	Neelakantan and Sharma 2015	Pasqualini et al. 2016	Jain et al. 2016	Arslan 2016	Comparin 2017	Elias 2019	Eyuboglu Ozcan 2019	Kashkin 2018	Kherlakian 2016	Krithikadatta 2016	Kumaz 2020	nekoofar 2015	Saha 2018	Topcouglu 2017	Negm 2023	Bhagwat 2022	Shubham 2021	Noreen 2020	Ahmed 2018	Garf 2017	Marwa 2012	Silva 2013	Cruz junior 2016	Saini 2016	Zand 2016	Sharaan and abdoulenein 2012			Hussein 2018	Oliveira 2017
Abdulrab et al. 2018	X	X	X	X	X
Sun et al. 2018						X	X	X	X	X	X	X	X	X	X	X	X	X	X	X	X	X
da Silveira et al. 2021												X	X	X		X	X	X	X		X	X	X	X	X	X	X	X	X	X	X	X	X
Hou et al. 2017																	X			X	X
Liu et al. 2024	X		X		X																		X											X	X	X	X	X	X	X
Borges Silva et al. (2017)					X																																				X	X	X
Nobar et al. (2021)												X	X	X					X	X	X	X		X		X		X	X		X	X	X											X				X	X
Martins et al. (2019)												X	X	X					X	X	X							X	X		X													X
[truncated: 12 more columns]

## Sheet: PIOS 3
	Granuaite 2018	Ates 2018	Fonseva 2019	Aslan domnez 2021	Drumond 2021	Tan 2021	Yu 2021	Hu 2022	Kim 2021	Song 2022	Shim 2021	Ghobashy E Fakhr 2022	Gautam 2022	Pontoriero 2023	Zamparini 2023	Cosar 2023	Khandewal2022	Nathani 2020	Ferreira 2020	Pandey 2020	Jacoub 2018	Nagar Kumar 2018	Paz 2018	Alacam 1985	Aslan e Oskan 2020	Estrela 1996	Gudlavalleti & patil 2020	Javidi 2020	Seh Gabriel 2020	Shahirekta 2018	Thakur 2013	Yoshii 2018	Ved et al. 2020	Zavattini et al. 2020		Atteja 2017	Sharma 2019	Nabi 2019	Sedani 2023	Nagpal 2024	Khabiri	Nathani 2024	Alzoubi 2024	Supreet
Zamparini et al (2024)	X	X	X	X	X	X	X	X	X	X	X	X	X	X	X
Seron et al. (2023)	X	X	X	X	X	X	X		X	X	X					X	X	X	X	X	X	X	X
Monteiro et al. (2022)	X		X																X		X		X	X	X	X	X	X	X	X	X	X
Sponchiado Junior et al. (2021)	X	X	X	X																									X
Jamali et al. (2021)	X		X																X				X
Chopra et al. (2022)	X	X	X	X		X													X			X	X								X		X	X		X
Mekhdieva et al. (2021)	X	X	X			X	X												X																		X	X
Hegde et al. (2025)	X	X	X		X		X		X		X			X	X	X	X	X	X						X														X	X	X	X	X	X
